# Supplementary material for: Premarin Reduces Neurodegeneration and Promotes Improvement of Function in an Animal Model of Spinal Cord Injury
Source: Int J Mol Sci. 2022 Feb 21;23(4):2384. doi: 10.3390/ijms23042384 (PMC8875481; doi:10.3390/ijms23042384)
Supplement: Supplementary file 1 [file ijms-23-02384-s001.zip]

Archive with 1 entries (1 files):
- ijms-1574923-supplementary.pdf
